# Supplementary material for: Pharmacokinetic and Pharmacodynamic Analysis of the Oxacephem Antibiotic Flomoxef against Extended-Spectrum β-Lactamase-Producing Enterobacterales from Dogs
Source: Int J Mol Sci. 2024 Jan 16;25(2):1105. doi: 10.3390/ijms25021105 (PMC10816067; doi:10.3390/ijms25021105)
Supplement: Supplementary file 1 [file ijms-25-01105-s001.zip]

Archive with 1 entries (1 files):
- ijms-2810646-supplementary.pdf
